# Supplementary material for: Development of a murine tumor-infiltrating lymphocyte therapy model for cholangiocarcinoma
Source: J Immunol. 2025 Sep 16;215(1):vkaf242. doi: 10.1093/jimmun/vkaf242 (PMC12704411; doi:10.1093/jimmun/vkaf242)
Supplement: vkaf242_Supplementary_Data [file vkaf242_supplementary_data.zip]

Archive with 5 entries (5 files):
- SupplementalFigure-3.pdf
- Visual-Abstract.pdf
- SupplementalFigure-1.pdf
- SupplementalFigure-2.pdf
- SupplementalFigure-4.pdf
